# Supplementary material for: Pathway-driven analysis of synthetic lethal interactions in cancer using perturbation screens
Source: Life Sci Alliance. 2023 Oct 20;7(1):e202302268. doi: 10.26508/lsa.202302268 (PMC10589366; doi:10.26508/lsa.202302268)
Supplement: Supplementary file 1 [file LSA-2023-02268_TableS1.xlsx]

## Sheet: TableS1
Cancer type	KEGG ID
Pan-cancer	hsa05200
Colorectal	hsa05210
Kidney	hsa05211
Pancreas	hsa05212
Uterus	hsa05213
Central nervous system	hsa05214
Skin (BCC)	hsa05217
Skin (Melanoma)	hsa05218
urinary tract	hsa05219
Blood (CML)	hsa05220
Blood (AML)	hsa05221
Lung (SCLC)	hsa05222
Lung (NSCLC)	hsa05223
Breast	hsa05224
Liver	hsa05225
Gastric	hsa05226
