# Supplementary material for: Pathway-driven analysis of synthetic lethal interactions in cancer using perturbation screens
Source: Life Sci Alliance. 2023 Oct 20;7(1):e202302268. doi: 10.26508/lsa.202302268 (PMC10589366; doi:10.26508/lsa.202302268)
Supplement: Supplementary file 2 [file LSA-2023-02268_TableS2.xlsx]

## Sheet: TableS2
pathway	network	network elemet ID	network elemet	pan-cancer (hsa05200)	colorectal (hsa05210)	kidney (hsa05211)	pancreas (hsa05212)	uterus (hsa05213)	central_nervous_system (hsa05214)	prostate (hsa05215)	thyroid (hsa05216)	skin (hsa05217)	skin (hsa05218)	urinary_tract (hsa05219)	blood (hsa05220)	blood (hsa05221)	lung (hsa05222)	lung (hsa05223)	breast (hsa05224)	liver (hsa05225)	gastric (hsa05226)	genes
ERK signalling	nt06210	N00001	EGF-EGFR-RAS-ERK signaling pathway	1																		EGF,EGFR,GRB2,SOS1,SOS2,HRAS,KRAS,NRAS,ARAF,BRAF,RAF1,MAP2K1,MAP2K2,MAPK1,MAPK3,CCND1
ERK signaling	nt06210	N00002	BCR-ABL fusion kinase to RAS-ERK signaling pathway												1							ABL1,GRB2,SOS1,SOS2,HRAS,KRAS,NRAS,ARAF,BRAF,RAF1,MAP2K1,MAP2K2,MAPK1,MAPK3
ERK signaling	nt06210	N00003	Mutation-activated KIT to RAS-ERK signaling pathway													1						KIT,GRB2,SOS1,SOS2,HRAS,KRAS,NRAS,ARAF,BRAF,RAF1,MAP2K1,MAP2K2,MAPK1,MAPK3
ERK signaling	nt06210	N00004	Duplication or mutation-activated FLT3 to RAS-ERK signaling pathway													1						FLT3,GRB2,SOS1,SOS2,HRAS,KRAS,NRAS,ARAF,BRAF,RAF1,MAP2K1,MAP2K2,MAPK1,MAPK3
ERK signaling	nt06210	N00005	Mutation-activated MET to RAS-ERK signaling pathway			1														1		MET,GRB2,SOS1,SOS2,HRAS,KRAS,NRAS,ARAF,BRAF,RAF1,MAP2K1,MAP2K2,MAPK1,MAPK3,CCND1
ERK signaling	nt06210	N00006	Amplified EGFR to RAS-ERK signaling pathway						1					1								EGFR,GRB2,SOS1,SOS2,HRAS,KRAS,NRAS,ARAF,BRAF,RAF1,MAP2K1,MAP2K2,MAPK1,MAPK3
ERK signaling	nt06210	N00007	EML4-ALK fusion kinase to RAS-ERK signaling pathway															1				ALK,HRAS,KRAS,NRAS,ARAF,BRAF,RAF1,MAP2K1,MAP2K2,MAPK1,MAPK3,CCND1
ERK signaling	nt06210	N00008	RET fusion kinase to RAS-ERK signaling pathway								1							1				RET,HRAS,KRAS,NRAS,ARAF,BRAF,RAF1,MAP2K1,MAP2K2,MAPK1,MAPK3
ERK signaling	nt06210	N00009	TRK fusion kinase to RAS-ERK signaling pathway								1											NTRK1,HRAS,KRAS,NRAS,ARAF,BRAF,RAF1,MAP2K1,MAP2K2,MAPK1,MAPK3
HH signaling	nt06217	N00010	Mutation-inactivated PTCH1 to Hedgehog signaling pathway									1										PTCH1,SMO,SUFU,KIF7,GLI1,GLI2,GLI3,BMP2,BMP4,HHIP,PTCH2,WNT1,WNT2,WNT2B,WNT3,WNT3A,WNT4,WNT5A,WNT5B,WNT6,WNT7A,WNT7B,WNT8A,WNT8B,WNT9A,WNT9B,WNT10A,WNT10B,WNT16
ERK signaling	nt06210	N00011	Mutation-activated FGFR3 to RAS-ERK signaling pathway											1								FGFR3,GRB2,SOS1,SOS2,HRAS,KRAS,NRAS,ARAF,BRAF,RAF1,MAP2K1,MAP2K2,MAPK1,MAPK3,RPS6KA5,MYC
ERK signaling	nt06210	N00012	Mutation-activated KRAS/NRAS to ERK signaling pathway		1		1	1			1		1			1		1			1	KRAS,NRAS,ARAF,BRAF,RAF1,MAP2K1,MAP2K2,MAPK1,MAPK3,CCND1
ERK signaling	nt06210	N00013	Mutation-activated BRAF to ERK signaling pathway								1		1									BRAF,MAP2K1,MAP2K2,MAPK1,MAPK3
ERK signaling	nt06210	N00014	Mutation-activated EGFR to RAS-ERK signaling pathway															1				EGFR,GRB2,SOS1,SOS2,HRAS,KRAS,NRAS,ARAF,BRAF,RAF1,MAP2K1,MAP2K2,MAPK1,MAPK3,CCND1
ERK signalling	nt06210	N00015	PDGF-PDGFR-RAS-ERK signaling pathway	1																		PDGFA,PDGFB,PDGFRA,PDGFRB,GRB2,SOS1,SOS2,HRAS,KRAS,NRAS,ARAF,BRAF,RAF1,MAP2K1,MAP2K2,MAPK1,MAPK3
ERK signaling	nt06210	N00016	PDGF-overexpression to RAS-ERK signaling pathway						1													PDGFA,PDGFB,PDGFRA,PDGFRB,GRB2,SOS1,SOS2,HRAS,KRAS,NRAS,ARAF,BRAF,RAF1,MAP2K1,MAP2K2,MAPK1,MAPK3
HH signaling	nt06217	N00017	Mutation-activated SMO to Hedgehog signaling pathway									1										SMO,SUFU,KIF7,GLI1,GLI2,GLI3,BMP2,BMP4,HHIP,PTCH1,PTCH2,WNT1,WNT2,WNT2B,WNT3,WNT3A,WNT4,WNT5A,WNT5B,WNT6,WNT7A,WNT7B,WNT8A,WNT8B,WNT9A,WNT9B,WNT10A,WNT10B,WNT16
ERK signaling	nt06210	N00018	Amplified PDGFR to RAS-ERK signaling pathway						1													PDGFRA,GRB2,SOS1,SOS2,HRAS,KRAS,NRAS,ARAF,BRAF,RAF1,MAP2K1,MAP2K2,MAPK1,MAPK3
ERK signalling	nt06210	N00019	FGF-FGFR-RAS-ERK signaling pathway	1																		FGF1,FGF2,FGF3,FGF4,FGF5,FGF6,FGF7,FGF8,FGF9,FGF10,FGF16,FGF17,FGF18,FGF19,FGF20,FGF21,FGF22,FGF23,FGFR1,FGFR2,FGFR3,FGFR4,GRB2,SOS1,SOS2,HRAS,KRAS,NRAS,ARAF,BRAF,RAF1,MAP2K1,MAP2K2,MAPK1,MAPK3
ERK signaling	nt06210	N00020	Amplified FGFR to RAS-ERK signaling pathway																1		1	FGFR1,FGFR2,GRB2,SOS1,SOS2,HRAS,KRAS,NRAS,ARAF,BRAF,RAF1,MAP2K1,MAP2K2,MAPK1,MAPK3
ERK signalling	nt06210	N00021	EGF-ERBB2-RAS-ERK signaling pathway	1																		EGF,ERBB2,EGFR,GRB2,SOS1,SOS2,HRAS,KRAS,NRAS,ARAF,BRAF,RAF1,MAP2K1,MAP2K2,MAPK1,MAPK3
ERK signaling	nt06210	N00022	ERBB2-overexpression to RAS-ERK signaling pathway											1				1	1			EGF,ERBB2,EGFR,GRB2,SOS1,SOS2,HRAS,KRAS,NRAS,ARAF,BRAF,RAF1,MAP2K1,MAP2K2,MAPK1,MAPK3
Calcium signaling	nt06220	N00024	Mutation-activated EGFR to PLCG-ERK signaling pathway															1				EGFR,PLCG1,PLCG2,PRKCA,PRKCB,PRKCG,ARAF,BRAF,RAF1,MAP2K1,MAP2K2,MAPK1,MAPK3,CCND1
Calcium signaling	nt06220	N00025	EML4-ALK fusion kinase to PLCG-ERK signaling pathway															1				ALK,PLCG1,PLCG2,PRKCA,PRKCB,PRKCG,ARAF,BRAF,RAF1,MAP2K1,MAP2K2,MAPK1,MAPK3,CCND1
Calcium signaling	nt06220	N00026	EGF-EGFR-PLCG-CAMK signaling pathway	1																		EGF,EGFR,PLCG1,PLCG2,CALM1,CALM2,CALM3,CAMK1,CAMK1D,CAMK1G,CAMK2A,CAMK2B,CAMK2D,CAMK2G,CAMK4
Calcium signaling	nt06220	N00027	Amplified EGFR to PLCG-CAMK signaling pathway						1													EGFR,PLCG1,PLCG2,CALM1,CALM2,CALM3,CAMK1,CAMK1D,CAMK1G,CAMK2A,CAMK2B,CAMK2D,CAMK2G,CAMK4
Calcium signaling	nt06220	N00028	PDGF-PDGFR-PLCG-CAMK signaling pathway	1																		PDGFA,PDGFB,PDGFRA,PDGFRB,PLCG1,PLCG2,CALM1,CALM2,CALM3,CAMK1,CAMK1D,CAMK1G,CAMK2A,CAMK2B,CAMK2D,CAMK2G,CAMK4
Calcium signaling	nt06220	N00029	Amplified PDGFR to PLCG-CAMK signaling pathway						1													PDGFRA,PLCG1,PLCG2,CALM1,CALM2,CALM3,CAMK1,CAMK1D,CAMK1G,CAMK2A,CAMK2B,CAMK2D,CAMK2G,CAMK4
PI3K signaling	nt06214	N00031	Duplication or mutation-activated FLT3 to RAS-PI3K signaling pathway													1						FLT3,GRB2,SOS1,SOS2,HRAS,KRAS,NRAS,PIK3CA,PIK3CB,PIK3CD,AKT1,AKT2,AKT3,BAD
PI3K signaling	nt06214	N00032	Mutation-activated KRAS/NRAS to PI3K signaling pathway		1		1						1			1		1				KRAS,NRAS,PIK3CA,PIK3CB,PIK3CD,AKT1,AKT2,AKT3,BAD
PI3K signaling	nt06214	N00033	EGF-EGFR-PI3K signaling pathway	1																		EGF,EGFR,PIK3CA,PIK3CB,PIK3CD,AKT1,AKT2,AKT3,BAD
PI3K signaling	nt06214	N00034	ERBB2-overexpression to PI3K signaling pathway				1												1			EGF,ERBB2,EGFR,PIK3CA,PIK3CB,PIK3CD,AKT1,AKT2,AKT3,MTOR,RPS6KB1,RPS6KB2
PI3K signaling	nt06214	N00035	Amplified EGFR to PI3K signaling pathway						1													EGFR,PIK3CA,PIK3CB,PIK3CD,AKT1,AKT2,AKT3,MTOR
PI3K signaling	nt06214	N00036	Mutation-activated EGFR to PI3K signaling pathway															1				EGFR,PIK3CA,PIK3CB,PIK3CD,AKT1,AKT2,AKT3,BAD
PI3K signaling	nt06214	N00037	FGF-FGFR-PI3K signaling pathway	1																		FGF1,FGF2,FGF3,FGF4,FGF5,FGF6,FGF7,FGF8,FGF9,FGF10,FGF16,FGF17,FGF18,FGF19,FGF20,FGF21,FGF22,FGF23,FGFR1,FGFR2,FGFR3,FGFR4,PIK3CA,PIK3CB,PIK3CD,AKT1,AKT2,AKT3,MTOR,RPS6KB1,RPS6KB2
PI3K signaling	nt06214	N00038	Amplified FGFR to PI3K signaling pathway																1		1	FGFR1,FGFR2,PIK3CA,PIK3CB,PIK3CD,AKT1,AKT2,AKT3,MTOR
PI3K signaling	nt06214	N00039	PDGF-PDGFR-PI3K signaling pathway	1																		PDGFA,PDGFB,PDGFRA,PDGFRB,PIK3CA,PIK3CB,PIK3CD,AKT1,AKT2,AKT3,MTOR,RPS6KB1,RPS6KB2
PI3K signaling	nt06214	N00040	Amplified PDGFR to PI3K signaling pathway						1													PDGFRA,PIK3CA,PIK3CB,PIK3CD,AKT1,AKT2,AKT3,MTOR
ERK signaling	nt06210	N00041	EGFR-overexpression to RAS-ERK signaling pathway		1				1					1				1	1			EGFR,GRB2,SOS1,SOS2,HRAS,KRAS,NRAS,ARAF,BRAF,RAF1,MAP2K1,MAP2K2,MAPK1,MAPK3
PI3K signaling	nt06214	N00042	EGFR-overexpression to PI3K signaling pathway		1				1										1			EGFR,PIK3CA,PIK3CB,PIK3CD,AKT1,AKT2,AKT3,MTOR,RPS6KB1,RPS6KB2
PI3K signaling	nt06214	N00043	HGF-MET-PI3K signaling pathway	1																		HGF,MET,GAB1,PIK3CA,PIK3CB,PIK3CD,AKT1,AKT2,AKT3,BAD
PI3K signaling	nt06214	N00044	Mutation-activated MET to PI3K signaling pathway			1														1		MET,GAB1,PIK3CA,PIK3CB,PIK3CD,AKT1,AKT2,AKT3,BAD
PI3K signaling	nt06214	N00045	KITLG-KIT-PI3K signaling pathway	1																		KITLG,KIT,PIK3CA,PIK3CB,PIK3CD,AKT1,AKT2,AKT3,MTOR,RPS6KB1,RPS6KB2
PI3K signaling	nt06214	N00046	Mutation-activated KIT to PI3K signaling pathway													1						KIT,PIK3CA,PIK3CB,PIK3CD,AKT1,AKT2,AKT3,BAD
PI3K signaling	nt06214	N00047	EML4-ALK fusion kinase to PI3K signaling pathway															1				ALK,PIK3CA,PIK3CB,PIK3CD,AKT1,AKT2,AKT3,BAD
PI3K signaling	nt06214	N00048	BCR-ABL fusion kinase to PI3K signaling pathway												1							ABL1,CRKL,CBL,CRK,PIK3CA,PIK3CB,PIK3CD,AKT1,AKT2,AKT3,BAD
PI3K signaling	nt06214	N00049	Mutation-activated PI3K to PI3K signaling pathway																1	1		PIK3CA,AKT1,AKT2,AKT3,MTOR,RPS6KB1,RPS6KB2
PI3K signaling	nt06214	N00050	Amplified PI3K to PI3K signaling pathway																1			PIK3CA,AKT1,AKT2,AKT3,MTOR,RPS6KB1,RPS6KB2
PI3K signaling	nt06214	N00051	Deleted PTEN to PI3K signaling pathway						1				1				1					PTEN,AKT1,AKT2,AKT3
PI3K signaling	nt06214	N00052	Mutation-inactivated PTEN to PI3K signaling pathway					1	1	1			1				1		1	1		PTEN,AKT1,AKT2,AKT3
JAK-STAT signaling	nt06219	N00053	Cytokine-Jak-STAT signaling pathway	1																		IL2,IL3,IL4,IL5,IL6,IL7,IL12A,IL12B,IL13,IL15,IL23A,EPO,IFNA1,IFNG,IL2RA,IL2RB,IL2RG,IL3RA,IL4R,CSF2RB,IL5RA,IL6R,IL6ST,IL7R,IL12RB1,IL12RB2,IL13RA1,IL15RA,IL23R,EPOR,IFNAR1,IFNAR2,IFNGR1,IFNGR2,JAK1,JAK2,JAK3,STAT1,STAT2,STAT3,STAT4,STAT5A,STAT5B,STAT6,PIM1
JAK-STAT signaling	nt06219	N00054	Duplication or mutation-activated FLT3 to Jak-STAT signaling pathway													1						FLT3,STAT5A,STAT5B,PIM1,PIM2
JAK-STAT signaling	nt06219	N00055	BCR-ABL fusion kinase to Jak-STAT signaling pathway												1							ABL1,STAT5A,STAT5B,BCL2L1
WNT signaling	nt06215	N00056	Wnt signaling pathway	1																		WNT1,WNT2,WNT2B,WNT3,WNT3A,WNT4,WNT5A,WNT5B,WNT6,WNT7A,WNT7B,WNT8A,WNT8B,WNT9A,WNT9B,WNT10A,WNT10B,WNT16,FZD1,FZD2,FZD3,FZD4,FZD5,FZD6,FZD7,FZD8,FZD9,FZD10,LRP5,LRP6,DVL1,DVL2,DVL3,FRAT1,FRAT2,GSK3B,AXIN1,AXIN2,APC,CTNNB1,TCF7,TCF7L1,TCF7L2,LEF1,MYC,CCND1
WNT signaling	nt06215	N00057	Mutation-inactivated APC to Wnt signaling pathway		1																1	GSK3B,AXIN1,AXIN2,APC,CTNNB1,TCF7,TCF7L1,TCF7L2,LEF1,BIRC5,MYC,CCND1
WNT signaling	nt06215	N00058	Mutation-activated CTNNB1 to Wnt signaling pathway		1			1												1		GSK3B,AXIN1,AXIN2,APC,CTNNB1,TCF7,TCF7L1,TCF7L2,LEF1,BIRC5,MYC,CCND1
WNT signaling	nt06215	N00059	FZD7-overexpression to Wnt signaling pathway																1	1		WNT1,WNT2,WNT2B,WNT3,WNT3A,WNT4,WNT5A,WNT5B,WNT6,WNT7A,WNT7B,WNT8A,WNT8B,WNT9A,WNT9B,WNT10A,WNT10B,WNT16,FZD7,LRP5,LRP6,DVL1,DVL2,DVL3,FRAT1,FRAT2,GSK3B,AXIN1,AXIN2,APC,CTNNB1,TCF7,TCF7L1,TCF7L2,LEF1,MYC,CCND1
WNT signaling	nt06215	N00060	LRP6-overexpression to Wnt signaling pathway																1			WNT1,WNT2,WNT2B,WNT3,WNT3A,WNT4,WNT5A,WNT5B,WNT6,WNT7A,WNT7B,WNT8A,WNT8B,WNT9A,WNT9B,WNT10A,WNT10B,WNT16,FZD1,FZD2,FZD3,FZD4,FZD5,FZD6,FZD7,FZD8,FZD9,FZD10,LRP6,DVL1,DVL2,DVL3,FRAT1,FRAT2,GSK3B,AXIN1,AXIN2,APC,CTNNB1,TCF7,TCF7L1,TCF7L2,LEF1,MYC,CCND1
WNT signaling	nt06215	N00061	CDH1-reduced expression to beta-catenin signaling pathway								1											CDH1,CTNNB1,TCF7,TCF7L1,TCF7L2,LEF1,MYC,CCND1
HH signaling	nt06217	N00062	Hedgehog signaling pathway	1																		SHH,IHH,DHH,PTCH1,PTCH2,SMO,EVC,EVC2,SUFU,KIF7,GLI1,GLI2,GLI3,HHIP
TGFB signaling	nt06218	N00063	TGF-beta signaling pathway	1																		TGFB1,TGFB2,TGFB3,TGFBR2,TGFBR1,SMAD2,SMAD3,SMAD4
TGFB signaling	nt06218	N00064	Mutation-inactivated TGFBR2 to TGF-beta signaling pathway		1																	TGFBR2,TGFBR1,SMAD2,SMAD3
TGFB signaling	nt06218	N00065	Mutation-inactivated SMAD2 to TGF-beta signaling pathway		1																	TGFBR2,TGFBR1,SMAD2,SMAD3
Cell cycle	nt06230	N00066	MDM2-p21-Cell cycle G1/S	1																		CDKN2A,MDM2,TP53,CDKN1A,CCND1,CCND2,CCND3,CDK4,CDK6,RB1,E2F1,E2F2,E2F3
Cell cycle	nt06230	N00067	Deleted p14(ARF) to p21-cell cycle G1/S						1				1	1	1							CDKN2A,MDM2,TP53,CDKN1A,CCND1,CCND2,CCND3,CDK4,CDK6,RB1,E2F1,E2F2,E2F3
Cell cycle	nt06230	N00068	Amplified MDM2 to p21-cell cycle G1/S						1													MDM2,TP53,CDKN1A,CCND1,CCND2,CCND3,CDK4,CDK6,RB1,E2F1,E2F2,E2F3
Cell cycle	nt06230	N00069	p16-Cell cycle G1/S	1																		CDKN2A,CCND1,CCND2,CCND3,CDK4,CDK6,RB1,E2F1,E2F2,E2F3
Cell cycle	nt06230	N00070	Mutation-inactivated p16(INK4a) to p16-cell cycle G1/S				1						1		1			1				CDKN2A,CCND1,CCND2,CCND3,CDK4,CDK6,RB1,E2F1,E2F2,E2F3
Cell cycle	nt06230	N00071	Deleted p16(INK4a) to p16-cell cycle G1/S				1		1				1	1						1		CDKN2A,CCND1,CCND2,CCND3,CDK4,CDK6,RB1,E2F1,E2F2,E2F3
Cell cycle	nt06230	N00072	Amplified CDK4 to cell cycle G1/S						1													CCND1,CCND2,CCND3,CDK4,RB1,E2F1,E2F2,E2F3
Cell cycle	nt06230	N00073	Mutation-activated CDK4 to cell cycle G1/S										1									CCND1,CCND2,CCND3,CDK4,RB1,E2F1,E2F2,E2F3
Cell cycle	nt06230	N00074	Loss of RB1 to cell cycle G1/S						1					1	1		1			1		RB1,E2F1,E2F2,E2F3
Cell cycle	nt06230	N00075	Mutation-inactivated RB1 to cell cycle G1/S											1			1					RB1,E2F1,E2F2,E2F3
Cell cycle	nt06230	N00076	Mutation-inactivated p14(ARF) to p21-cell cycle G1/S										1									CDKN2A,MDM2,TP53,CDKN1A,CCND1,CCND2,CCND3,CDK4,CDK6,RB1,E2F1,E2F2,E2F3
ERK signaling	nt06210	N00077	HRAS-overexpression to ERK signaling pathway											1								HRAS,ARAF,BRAF,RAF1,MAP2K1,MAP2K2,MAPK1,MAPK3,RPS6KA5,MYC
ERK signaling	nt06210	N00078	Mutation-activated HRAS to ERK signaling pathway											1								HRAS,ARAF,BRAF,RAF1,MAP2K1,MAP2K2,MAPK1,MAPK3,RPS6KA5,MYC
HIF-1 signaling	nt06225	N00079	HIF-1 signaling pathway	1																		HIF1A,ARNT,SLC2A1,VEGFA,TGFB1,TGFB2,TGFB3,PDGFB,TGFA
HIF-1 signaling	nt06225	N00080	Loss of VHL to HIF-1 signaling pathway			1																VHL,RBX1,ELOC,ELOB,CUL2,HIF1A,ARNT,SLC2A1,VEGFA,TGFB1,TGFB2,TGFB3,PDGFB,TGFA
HIF-1 signaling	nt06225	N00081	Mutation-inactivated VHL to HIF-1 signaling pathway			1																VHL,RBX1,ELOC,ELOB,CUL2,HIF1A,ARNT,SLC2A1,VEGFA,TGFB1,TGFB2,TGFB3,PDGFB,TGFA
PI3K signaling	nt06214	N00082	Loss of NKX3-1 to PI3K signaling pathway							1												NKX3-1,AKT1,AKT2,AKT3,BAD
Nuclear receptor signaling	nt06227	N00083	Androgen receptor signaling pathway	1																		AR,KLK3
Nuclear receptor signaling	nt06227	N00084	Amplified AR to androgen receptor signaling pathway							1												AR,KLK3
Nuclear receptor signaling	nt06227	N00085	Mutation-activated AR to androgen receptor signaling pathway							1												AR,KLK3
NOTCH signaling	nt06216	N00086	Notch signaling pathway	1																		DLL1,DLL3,DLL4,JAG1,JAG2,NOTCH1,NOTCH2,NOTCH3,NOTCH4,RBPJ,RBPJL,HES1,HEY1
NOTCH signaling	nt06216	N00087	NOTCH-overexpression to Notch signaling pathway																1			DLL1,DLL3,DLL4,JAG1,JAG2,NOTCH1,NOTCH4,RBPJ,RBPJL,ERBB2,HES1,HES5,HEY1,HEY2,HEYL,FLT4
Cell cycle	nt06230	N00088	Amplified MYC to p15-cell cycle G1/S														1					MYC,MAX,ZBTB17,CDKN2B,CCND1,CCND2,CCND3,CDK4,CDK6,RB1,E2F1,E2F2,E2F3
Cell cycle	nt06230	N00089	Amplified MYC to cell cycle G1/S														1					MYC,MAX,CCND1,CCND2,CCND3,CDK4,CDK6,RB1,E2F1,E2F2,E2F3
Cell cycle	nt06230	N00090	p15-Cell cycle G1/S	1																		MYC,MAX,ZBTB17,CDKN2B,CCND1,CCND2,CCND3,CDK4,CDK6,RB1,E2F1,E2F2,E2F3
Cell cycle	nt06230	N00091	p27-Cell cycle G1/S	1																		SKP1,CUL1,RBX1,SKP2,CDKN1B,CCNA2,CCNA1,CCNE1,CCNE2,CDK2,RB1,E2F1,E2F2,E2F3
Cell cycle	nt06230	N00092	Amplified MYC to p27-cell cycle G1/S														1					MYC,MAX,CKS1B,SKP1,CUL1,RBX1,SKP2,CDKN1B,CCNE1,CCNE2,CDK2,RB1,E2F1,E2F2,E2F3
Cell cycle	nt06230	N00093	Loss of CDKN1B to p27-cell cycle G1/S							1												CDKN1B,CCNE1,CCNE2,CDK2,RB1,E2F1,E2F2,E2F3
JAK-STAT signaling	nt06219	N00094	EGF-Jak-STAT signaling pathway	1																		EGF,EGFR,JAK1,STAT1,STAT3,STAT5A,STAT5B
JAK-STAT signaling	nt06219	N00095	ERBB2-overexpression to EGF-Jak-STAT signaling pathway				1															EGF,ERBB2,EGFR,JAK1,STAT1,STAT3,VEGFA
Other RAS signaling	nt06213	N00096	EGF-EGFR-RAS-RASSF1 signaling pathway	1																		EGF,EGFR,GRB2,SOS1,SOS2,HRAS,KRAS,NRAS,RASSF1,RASSF5,STK4
Other RAS signaling	nt06213	N00097	Loss of RASSF1 to RAS-RASSF1 signaling pathway															1				HRAS,KRAS,NRAS,RASSF1,RASSF5,STK4
Apoptosis	nt06231	N00098	Intrinsic apoptotic pathway	1																		PMAIP1,BBC3,BAD,BCL2L11,BCL2,BCL2L1,BAX,BAK1,CYCS,APAF1,CASP9,CASP3,CASP7
Apoptosis	nt06231	N00099	Mutation-inactivated BAX to apoptotic pathway		1																	BAX,CYCS
Apoptosis	nt06231	N00100	BCL2-overexpression to intrinsic apoptotic pathway														1					BCL2,BAX,CYCS,APAF1,CASP9,CASP3,CASP7
Apoptosis	nt06231	N00101	DCC-apoptotic pathway	1																		CASP3,DCC,CASP9,APPL1
Apoptosis	nt06231	N00102	Loss of DCC to DCC-apoptotic pathway		1																	CASP3,DCC,CASP9,APPL1
Other RAS signaling	nt06213	N00103	EGF-EGFR-RAS-RalGDS signaling pathway	1																		EGF,EGFR,GRB2,SOS1,SOS2,HRAS,KRAS,NRAS,RALGDS,RALA,RALB
Other RAS signaling	nt06213	N00104	Mutation-activated KRAS to RalGDS signaling pathway		1		1															KRAS,RALGDS,RALA,RALB
JAK-STAT signaling	nt06219	N00105	EML4-ALK fusion kinase to Jak-STAT signaling pathway															1				ALK,JAK3,STAT3,STAT5A,STAT5B
TGFB signaling	nt06218	N00106	AML1-EVI1 fusion to TGF-beta signaling pathway												1							RUNX1,SMAD3,SMAD4
TGFB signaling	nt06218	N00107	EVI-1 overexpression to TGF-beta signaling pathway												1							MECOM,SMAD3,SMAD4
Transcription	nt06240	N00108	AML1-ETO fusion to transcriptional activtion													1						RUNX1,JUP
Transcription	nt06240	N00109	PML-RARA fusion to transcriptional activtion													1						PML,JUP,CCNA1
Transcription	nt06240	N00110	PLZF-RARA fusion to transcriptional activtion													1						ZBTB16,JUP,CCNA1,MYC
Transcription	nt06240	N00111	AML1-ETO fusion to CEBPA-mediated transcription													1						RUNX1,CEBPA,PER2
Transcription	nt06240	N00112	AML1-ETO fusion to PU.1-mediated transcription													1						RUNX1,SPI1,CD14,ITGAM,FCGR1A
Transcription	nt06240	N00113	PML-RARA fusion to transcriptional repression													1						PML,CEBPE,BCL2A1
Transcription	nt06240	N00114	PLZF-RARA fusion to transcriptional repression													1						ZBTB16,DUSP6
Transcription	nt06240	N00115	Mutation-inactivated TP53 to transcription		1		1	1	1		1	1	1	1	1		1	1	1	1	1	TP53,CDKN1A,GADD45A,GADD45B,GADD45G,BAX,BAK1,DDB2,POLK
Transcription	nt06240	N00116	Mutation-inactivated RUNX1 to transcription													1						RUNX1,CSF1R,MPO,CSF2,IL3
Transcription	nt06240	N00126	PAX8-PPARG fusion to PPARG-mediated transcription								1											PAX8,RXRA,RXRB,RXRG,PPARG
ERK signalling	nt06210	N00215	KITLG-KIT-RAS-ERK signaling pathway	1																		KITLG,KIT,GRB2,SOS1,SOS2,HRAS,KRAS,NRAS,ARAF,BRAF,RAF1,MAP2K1,MAP2K2,MAPK1,MAPK3
ERK signalling	nt06210	N00216	HGF-MET-RAS-ERK signaling pathway	1																		HGF,MET,GRB2,SOS1,SOS2,HRAS,KRAS,NRAS,ARAF,BRAF,RAF1,MAP2K1,MAP2K2,MAPK1,MAPK3
ERK signalling	nt06210	N00217	FLT3LG-FLT3-RAS-ERK signaling pathway	1																		FLT3LG,FLT3,GRB2,SOS1,SOS2,HRAS,KRAS,NRAS,ARAF,BRAF,RAF1,MAP2K1,MAP2K2,MAPK1,MAPK3
PI3K signaling	nt06214	N00218	FLT3LG-FLT3-RAS-PI3K signaling pathway	1																		FLT3LG,FLT3,GRB2,SOS1,SOS2,HRAS,KRAS,NRAS,PIK3CA,PIK3CB,PIK3CD,AKT1,AKT2,AKT3,MTOR
JAK-STAT signaling	nt06219	N00219	FLT3LG-FLT3-STAT5 signaling pathway	1																		FLT3LG,FLT3,STAT5A,STAT5B
PI3K signaling	nt06214	N00220	PTEN-PIP3-AKT signaling pathway	1																		PTEN,AKT1,AKT2,AKT3
Calcium signaling	nt06220	N00227	TGFA-EGFR-PLCG-PKC signaling pathway	1																		TGFA,EGFR,PLCG1,PLCG2,PRKCA,PRKCB,PRKCG,ELK1
Calcium signaling	nt06220	N00228	TGFA-overexpression to PLCG-PKC signaling pathway																	1		TGFA,EGFR,PLCG1,PLCG2,PRKCA,PRKCB,PRKCG,ELK1
ERK signalling	nt06210	N00229	TGFA-EGFR-RAS-ERK signaling pathway	1																		TGFA,EGFR,GRB2,SOS1,SOS2,HRAS,KRAS,NRAS,ARAF,BRAF,RAF1,MAP2K1,MAP2K2,MAPK1,MAPK3
ERK signaling	nt06210	N00230	TGFA-overexpression to RAS-ERK signaling pathway		1															1		TGFA,EGFR,GRB2,SOS1,SOS2,HRAS,KRAS,NRAS,ARAF,BRAF,RAF1,MAP2K1,MAP2K2,MAPK1,MAPK3
PI3K signaling	nt06214	N00231	TGFA-EGFR-PI3K signaling pathway	1																		TGFA,EGFR,PIK3CA,PIK3CB,PIK3CD,AKT1,AKT2,AKT3,MTOR
PI3K signaling	nt06214	N00232	TGFA-overexpression to PI3K signaling pathway		1															1		TGFA,EGFR,PIK3CA,PIK3CB,PIK3CD,AKT1,AKT2,AKT3
ERK signalling	nt06210	N00233	IGF-IGF1R-RAS-ERK signaling pathway	1																		IGF1,IGF2,IGF1R,GRB2,SOS1,SOS2,HRAS,KRAS,NRAS,ARAF,BRAF,RAF1,MAP2K1,MAP2K2,MAPK1,MAPK3
PI3K signaling	nt06214	N00234	IGF2-IGF1R-PI3K signaling pathway	1																		IGF2,IGF1R,PIK3CA,PIK3CB,PIK3CD,AKT1,AKT2,AKT3,MTOR,RPS6KB1,RPS6KB2
ERK signaling	nt06210	N00235	IGF2-overexpression to RAS-ERK signaling pathway																	1		IGF2,IGF1R,GRB2,SOS1,SOS2,HRAS,KRAS,NRAS,ARAF,BRAF,RAF1,MAP2K1,MAP2K2,MAPK1,MAPK3
PI3K signaling	nt06214	N00236	IGF2-overexpression to PI3K signaling pathway																	1		IGF2,IGF1R,PIK3CA,PIK3CB,PIK3CD,AKT1,AKT2,AKT3,MTOR,RPS6KB1,RPS6KB2
ERK signaling	nt06210	N00237	IGF1R-overexpression to RAS-ERK signaling pathway																	1		IGF2,IGF1R,GRB2,SOS1,SOS2,HRAS,KRAS,NRAS,ARAF,BRAF,RAF1,MAP2K1,MAP2K2,MAPK1,MAPK3
PI3K signaling	nt06214	N00238	IGF1R-overexpression to PI3K signaling pathway																	1		IGF2,IGF1R,PIK3CA,PIK3CB,PIK3CD,AKT1,AKT2,AKT3,MTOR,RPS6KB1,RPS6KB2
Telomerase activity	nt06232	N00239	Telomerase activity	1																		TERC
Telomerase activity	nt06232	N00240	TERT-overexpression to telomerase activity																	1	1	TERT,TERC
TGFB signaling	nt06218	N00241	TGFBR2-reduced expression to TGF-beta signaling pathway																	1		TGFBR2,TGFBR1,SMAD2,SMAD3
WNT signaling	nt06215	N00242	Mutation-inactivated AXIN to Wnt signaling pathway																	1		GSK3B,APC,AXIN1,CTNNB1,TCF7,TCF7L1,TCF7L2,LEF1,MYC,CCND1
KEAP1-NRF2 signaling	nt06226	N00243	KEAP1-NRF2 signaling pathway	1																		KEAP1,NFE2L2,HMOX1,NQO1,GSTO2,GSTA5,GSTA1,GSTA2,GSTA3,GSTA4,GSTM1,GSTM2,GSTM3,GSTM4,GSTM5,GSTP1,GSTT1,GSTT2,MGST1,MGST2,MGST3,GSTT2B,GSTO1,TXNRD1
KEAP1-NRF2 signaling	nt06226	N00244	Mutation-inactivated KEAP1 to KEAP1-NRF2 signaling pathway																	1		KEAP1,NFE2L2,HMOX1,NQO1,GSTO2,GSTA5,GSTA1,GSTA2,GSTA3,GSTA4,GSTM1,GSTM2,GSTM3,GSTM4,GSTM5,GSTP1,GSTT1,GSTT2,MGST1,MGST2,MGST3,GSTT2B,GSTO1,TXNRD1
KEAP1-NRF2 signaling	nt06226	N00245	Mutation-activated NRF2 to KEAP1-NRF2 signaling pathway																	1		KEAP1,NFE2L2,HMOX1,NQO1,GSTO2,GSTA5,GSTA1,GSTA2,GSTA3,GSTA4,GSTM1,GSTM2,GSTM3,GSTM4,GSTM5,GSTP1,GSTT1,GSTT2,MGST1,MGST2,MGST3,GSTT2B,GSTO1,TXNRD1
ERK signaling	nt06210	N00246	HGF-overexpression to RAS-ERK signaling pathway																	1		HGF,MET,GRB2,SOS1,SOS2,HRAS,KRAS,NRAS,ARAF,BRAF,RAF1,MAP2K1,MAP2K2,MAPK1,MAPK3
PI3K signaling	nt06214	N00247	HGF-overexpression to PI3K signaling pathway																	1		HGF,MET,GAB1,PIK3CA,PIK3CB,PIK3CD,AKT1,AKT2,AKT3,BAD
ERK signaling	nt06210	N00248	MET-overexpression to RAS-ERK signaling pathway																	1		MET,GRB2,SOS1,SOS2,HRAS,KRAS,NRAS,ARAF,BRAF,RAF1,MAP2K1,MAP2K2,MAPK1,MAPK3
PI3K signaling	nt06214	N00249	MET-overexpression to PI3K signaling pathway																	1		MET,GAB1,PIK3CA,PIK3CB,PIK3CD,AKT1,AKT2,AKT3,BAD
Transcription	nt06240	N00250	CDX2-overexpression to transcriptional activation																		1	CDX2,MUC2,CDH17,REG4,ABCB1
Transcription	nt06240	N00251	CDX2-overexpression to transcriptional repression																		1	CDX2,SHH
ERK signaling	nt06210	N00252	Amplified ERBB2 to RAS-ERK signaling pathway																		1	EGF,ERBB2,EGFR,GRB2,SOS1,SOS2,HRAS,KRAS,NRAS,ARAF,BRAF,RAF1,MAP2K1,MAP2K2,MAPK1,MAPK3
PI3K signaling	nt06214	N00253	Amplified ERBB2 to PI3K signaling pathway																		1	EGF,ERBB2,EGFR,PIK3CA,PIK3CB,PIK3CD,AKT1,AKT2,AKT3,MTOR,RPS6KB1,RPS6KB2
Cell cycle	nt06230	N00254	CDKN1B-reduced expression to p27-cell cycle G1/S																		1	CDKN1B,CCNE1,CCNE2,CDK2,RB1,E2F1,E2F2,E2F3
Cell cycle	nt06230	N00255	Amplified CCNE to cell cycle G1/S																		1	CCNE1,CDK2,RB1,E2F1,E2F2,E2F3
TGFB signaling	nt06218	N00256	TGFBR1-reduced expression to TGF-beta signaling pathway																		1	TGFBR2,TGFBR1,SMAD2,SMAD3
WNT signaling	nt06215	N00257	Loss of CDH1 to beta-catenin signaling pathway																		1	CDH1,CTNNB1,TCF7,TCF7L1,TCF7L2,LEF1,MYC,CCND1
WNT signaling	nt06215	N00258	Mutation-inactivated CDH1 to beta-catenin signaling pathway																		1	CDH1,CTNNB1,TCF7,TCF7L1,TCF7L2,LEF1,MYC,CCND1
ERK signaling	nt06210	N00259	Amplified MET to RAS-ERK signaling pathway																		1	MET,GRB2,SOS1,SOS2,HRAS,KRAS,NRAS,ARAF,BRAF,RAF1,MAP2K1,MAP2K2,MAPK1,MAPK3
PI3K signaling	nt06214	N00260	Amplified MET to PI3K signaling pathway																		1	MET,GAB1,PIK3CA,PIK3CB,PIK3CD,AKT1,AKT2,AKT3,MTOR
Cell cycle	nt06230	N00275	Amplified CCND1 to cell cycle G1/S																1			CCND1,CDK4,RB1,E2F1,E2F2,E2F3
ERK signaling	nt06210	N00276	EGF-overexpression to RAS-ERK signaling pathway		1																	EGF,EGFR,GRB2,SOS1,SOS2,HRAS,KRAS,NRAS,ARAF,BRAF,RAF1,MAP2K1,MAP2K2,MAPK1,MAPK3
ERK signaling	nt06210	N00278	EREG-overexpression to RAS-ERK signaling pathway		1																	EREG,EGFR,GRB2,SOS1,SOS2,HRAS,KRAS,NRAS,ARAF,BRAF,RAF1,MAP2K1,MAP2K2,MAPK1,MAPK3
ERK signaling	nt06210	N00280	AREG-overexpression to RAS-ERK signaling pathway		1																	AREG,EGFR,GRB2,SOS1,SOS2,HRAS,KRAS,NRAS,ARAF,BRAF,RAF1,MAP2K1,MAP2K2,MAPK1,MAPK3
PI3K signaling	nt06214	N00281	EGF-overexpression to PI3K signaling pathway		1																	EGF,EGFR,PIK3CA,PIK3CB,PIK3CD,AKT1,AKT2,AKT3
PI3K signaling	nt06214	N00283	EREG-overexpression to PI3K signaling pathway		1																	EREG,EGFR,PIK3CA,PIK3CB,PIK3CD,AKT1,AKT2,AKT3,RPS6KB1,RPS6KB2
PI3K signaling	nt06214	N00285	AREG-overexpression to PI3K signaling pathway		1																	AREG,EGFR,PIK3CA,PIK3CB,PIK3CD,AKT1,AKT2,AKT3,RPS6KB1,RPS6KB2
Nuclear receptor signaling	nt06227	N00287	ESR1-positive to nuclear-initiated estrogen signaling pathway																1			ESR1,NCOA3,NCOA1,CCND1,MYC
ERK signaling	nt06210	N00513	Mutation-activated EGFR to RAS-ERK signaling pathway						1													EGFR,GRB2,SOS1,SOS2,HRAS,KRAS,NRAS,ARAF,BRAF,RAF1,MAP2K1,MAP2K2,MAPK1,MAPK3,CCND1
PI3K signaling	nt06214	N00514	Mutation-activated EGFR to PI3K signaling pathway						1													EGFR,PIK3CA,PIK3CB,PIK3CD,AKT1,AKT2,AKT3,BAD
ERK signaling	nt06210	N01062	Mutation-activated MET to RAS-ERK signaling pathway															1				MET,GRB2,SOS1,SOS2,HRAS,KRAS,NRAS,ARAF,BRAF,RAF1,MAP2K1,MAP2K2,MAPK1,MAPK3
PI3K signaling	nt06214	N01063	Mutation-activated MET to PI3K signaling pathway															1				MET,GAB1,PIK3CA,PIK3CB,PIK3CD,AKT1,AKT2,AKT3,MTOR
