# Supplementary material for: Pathway-driven analysis of synthetic lethal interactions in cancer using perturbation screens
Source: Life Sci Alliance. 2023 Oct 20;7(1):e202302268. doi: 10.26508/lsa.202302268 (PMC10589366; doi:10.26508/lsa.202302268)
Supplement: Supplementary file 3 [file LSA-2023-02268_TableS3.xlsx]

## Sheet: TableS3
Driver gene	Function	Pan-cancer	Blood	Breast	Central nervous system	Colorectal	Gastric	Kidney	Liver	Lung	Pancreas	Skin	Urinary tract	Uterus	KEGG pathway
ABL1	Oncogene									1					ERK signaling, PI3K signaling, JAK-STAT signaling
AKT1	Oncogene	1	1	1	1	1	1	1		1	1	1	1	1	PI3K signaling
AKT2	Oncogene	1	1	1	1	1	1	1		1	1	1	1	1	PI3K signaling
ALK	Oncogene										1				ERK signaling, Calcium signaling, PI3K signaling, JAK-STAT signaling
APAF1	Tumor suppressor gene	1									1				Apoptosis
APC	Tumor suppressor gene	1	1			1						1	1	1	WNT signaling
AR	Oncogene	1													Nuclear receptor signaling
ARAF	Oncogene	1	1	1	1	1	1	1	1	1	1	1	1	1	ERK signaling, Calcium signaling
AXIN1	Tumor suppressor gene	1	1			1						1	1	1	WNT signaling
AXIN2	Tumor suppressor gene	1	1			1						1	1	1	WNT signaling
BAX	Oncogene and Tumor suppressor gene	1	1		1	1	1	1	1	1	1	1	1	1	Apoptosis, Transcription
BBC3	Tumor suppressor gene	1													Apoptosis
BCL2	Oncogene	1									1				JAK-STAT signaling, Apoptosis, Transcription
BCL2A1	Oncogene									1					Transcription
BCL2L1	Oncogene	1								1					JAK-STAT signaling, Apoptosis
BCL2L11	Tumor suppressor gene	1													Apoptosis
BIRC5	Oncogene		1			1							1	1	WNT signaling
BMP2	Tumor suppressor gene							1							HH signaling
BMP4	Tumor suppressor gene							1							HH signaling
BRAF	Oncogene	1	1	1	1	1	1	1	1	1	1	1	1	1	ERK signaling, Calcium signaling
CAMK1D	Oncogene	1					1								Calcium signaling
CBL	Oncogene and Tumor suppressor gene									1					PI3K signaling
CCND1	Oncogene	1	1	1	1	1	1	1	1	1	1	1	1	1	ERK signaling, Calcium signaling, WNT signaling, Cell cycle, Nuclear receptor signaling
CCNE1	Oncogene	1									1			1	Cell cycle
CDH1	Oncogene and Tumor suppressor gene													1	WNT signaling, Transcription
CDH17	Oncogene and Tumor suppressor gene													1	Transcription
CDK2	Tumor suppressor gene	1									1			1	Cell cycle
CDK4	Oncogene	1			1		1	1	1	1	1	1	1		Cell cycle
CDK6	Oncogene and Tumor suppressor gene	1			1		1	1	1	1	1		1		Cell cycle
CDKN1A	Oncogene and Tumor suppressor gene	1	1		1	1	1	1	1	1	1	1	1	1	Cell cycle, Transcription
CDKN1B	Oncogene and Tumor suppressor gene	1									1			1	Cell cycle
CDKN2A	Tumor suppressor gene	1			1		1	1	1	1	1		1		Cell cycle
CDKN2B	Tumor suppressor gene	1									1				Cell cycle
CDX2	Oncogene and Tumor suppressor gene													1	Transcription
CEBPA	Tumor suppressor gene									1					Transcription
CKS1B	Oncogene										1				Cell cycle
CRK	Oncogene									1					PI3K signaling
CRKL	Oncogene									1					PI3K signaling
CSF1R	Oncogene									1					Transcription
CSF2	Tumor suppressor gene									1					JAK-STAT signaling, Transcription
CTNNB1	Oncogene	1	1			1						1	1	1	WNT signaling
CUL1	Tumor suppressor gene	1									1				Cell cycle
CUL2	Tumor suppressor gene			1											HIF-1 signaling
DCC	Tumor suppressor gene	1	1												Apoptosis
DDB2	Oncogene and Tumor suppressor gene		1		1	1	1	1	1	1	1	1	1	1	Transcription
DUSP6	Tumor suppressor gene									1					Transcription
E2F1	Oncogene and Tumor suppressor gene	1			1		1	1	1	1	1	1	1	1	Cell cycle
E2F2	Tumor suppressor gene	1			1		1	1	1	1	1	1	1	1	Cell cycle
E2F3	Oncogene and Tumor suppressor gene	1			1		1	1	1	1	1	1	1	1	Cell cycle
EGFR	Oncogene	1	1		1		1		1		1	1	1	1	ERK signaling, Calcium signaling, PI3K signaling, JAK-STAT signaling, Other RAS signaling
ELK1	Oncogene	1											1		Calcium signaling
ERBB2	Oncogene	1			1				1		1	1		1	ERK signaling, PI3K signaling, NOTCH signaling, JAK-STAT signaling
ESR1	Tumor suppressor gene											1			Nuclear receptor signaling
FGF10	Oncogene	1													ERK signaling, PI3K signaling
FGF3	Oncogene	1													ERK signaling, PI3K signaling
FGF4	Oncogene	1													ERK signaling, PI3K signaling
FGF5	Oncogene	1													ERK signaling, PI3K signaling
FGF6	Oncogene	1													ERK signaling, PI3K signaling
FGF8	Oncogene	1													ERK signaling, PI3K signaling
FGFR1	Oncogene	1										1		1	ERK signaling, PI3K signaling
FGFR2	Oncogene	1										1		1	ERK signaling, PI3K signaling
FGFR3	Oncogene	1							1						ERK signaling, PI3K signaling
FGFR4	Oncogene	1													ERK signaling, PI3K signaling
FLT3	Oncogene and Tumor suppressor gene	1								1					ERK signaling, PI3K signaling, JAK-STAT signaling
FRAT1	Oncogene	1										1	1		WNT signaling
FZD2	Oncogene	1										1			WNT signaling
GADD45A	Tumor suppressor gene		1		1	1	1	1	1	1	1	1	1	1	Transcription
GADD45B	Tumor suppressor gene		1		1	1	1	1	1	1	1	1	1	1	Transcription
GADD45G	Tumor suppressor gene		1		1	1	1	1	1	1	1	1	1	1	Transcription
GLI1	Oncogene and Tumor suppressor gene	1						1							HH signaling
GLI2	Oncogene	1						1							HH signaling
GLI3	Oncogene	1						1							HH signaling
GSK3B	Tumor suppressor gene	1	1			1						1	1	1	WNT signaling
GSTP1	Tumor suppressor gene	1											1		KEAP1-NRF2 signaling
GSTT1	Tumor suppressor gene	1											1		KEAP1-NRF2 signaling
HIF1A	Tumor suppressor gene	1		1											HIF-1 signaling
HRAS	Oncogene	1	1	1			1		1	1	1	1	1	1	ERK signaling, PI3K signaling, Other RAS signaling
IFNG	Oncogene	1													JAK-STAT signaling
IGF1	Tumor suppressor gene	1													ERK signaling, PI3K signaling
IGF1R	Oncogene	1											1		ERK signaling, PI3K signaling
IGF2	Oncogene	1											1		ERK signaling, PI3K signaling
IL7R	Oncogene	1													JAK-STAT signaling
JAK1	Oncogene	1			1										JAK-STAT signaling
JAK2	Oncogene	1													JAK-STAT signaling
JUP	Oncogene and Tumor suppressor gene									1					Transcription
KIF7	Tumor suppressor gene	1						1							HH signaling
KIT	Oncogene	1								1					ERK signaling, PI3K signaling
KRAS	Oncogene	1	1	1	1	1	1	1	1	1	1	1	1	1	ERK signaling, PI3K signaling, Other RAS signaling
LEF1	Oncogene	1	1			1						1	1	1	WNT signaling
MAX	Tumor suppressor gene	1									1				Cell cycle
MDM2	Oncogene	1					1	1	1	1					Cell cycle
MECOM	Oncogene									1					TGFB signaling
MET	Oncogene	1		1							1		1	1	ERK signaling, PI3K signaling
MTOR	Oncogene	1	1		1		1				1	1	1	1	PI3K signaling
MYC	Oncogene	1	1			1			1	1	1	1	1	1	ERK signaling, WNT signaling, Cell cycle, Transcription, Nuclear receptor signaling
NCOA3	Oncogene											1			Nuclear receptor signaling
NKX3-1	Tumor suppressor gene														PI3K signaling
NOTCH1	Oncogene and Tumor suppressor gene	1										1			NOTCH signaling
NOTCH2	Tumor suppressor gene	1													NOTCH signaling
NOTCH3	Tumor suppressor gene	1													NOTCH signaling
NOTCH4	Oncogene	1										1			NOTCH signaling
NRAS	Oncogene	1	1	1	1	1	1	1	1	1	1	1	1	1	ERK signaling, PI3K signaling, Other RAS signaling
NTRK1	Oncogene														ERK signaling
PAX8	Oncogene														Transcription
PDGFA	Oncogene	1					1								ERK signaling, Calcium signaling, PI3K signaling
PDGFB	Oncogene	1		1			1								ERK signaling, Calcium signaling, PI3K signaling, HIF-1 signaling
PDGFRA	Oncogene	1					1								ERK signaling, Calcium signaling, PI3K signaling
PDGFRB	Oncogene	1					1								ERK signaling, Calcium signaling, PI3K signaling
PER2	Tumor suppressor gene									1					Transcription
PIK3CA	Oncogene	1	1	1	1		1	1		1	1	1	1	1	PI3K signaling
PIM1	Oncogene	1								1					JAK-STAT signaling
PIM2	Oncogene									1					JAK-STAT signaling
PML	Oncogene and Tumor suppressor gene									1					Transcription
PPARG	Oncogene and Tumor suppressor gene														Transcription
PRKCA	Oncogene	1									1		1		Calcium signaling
PRKCB	Tumor suppressor gene	1									1		1		Calcium signaling
PTCH1	Oncogene and Tumor suppressor gene	1						1							HH signaling
PTCH2	Oncogene and Tumor suppressor gene	1						1							HH signaling
PTEN	Tumor suppressor gene	1				1	1	1			1	1	1		PI3K signaling
RAF1	Oncogene	1	1	1	1	1	1	1	1	1	1	1	1	1	ERK signaling, Calcium signaling
RALGDS	Oncogene	1	1		1										Other RAS signaling
RASSF1	Oncogene and Tumor suppressor gene	1									1				Other RAS signaling
RASSF5	Tumor suppressor gene	1									1				Other RAS signaling
RB1	Tumor suppressor gene	1			1		1	1	1	1	1	1	1	1	JAK-STAT signaling, Cell cycle
RET	Oncogene										1				ERK signaling
RUNX1	Oncogene and Tumor suppressor gene									1					TGFB signaling, Transcription
SKP2	Oncogene and Tumor suppressor gene	1									1				Cell cycle
SMAD2	Tumor suppressor gene	1	1										1	1	TGFB signaling
SMAD4	Tumor suppressor gene	1								1					TGFB signaling
SMO	Oncogene	1						1							HH signaling
SPI1	Oncogene and Tumor suppressor gene									1					Transcription
STAT1	Tumor suppressor gene	1			1										JAK-STAT signaling
STAT3	Oncogene and Tumor suppressor gene	1			1						1				JAK-STAT signaling
STAT5A	Tumor suppressor gene	1								1	1				JAK-STAT signaling
SUFU	Tumor suppressor gene	1						1							HH signaling
TCF7L2	Tumor suppressor gene	1	1			1						1	1	1	WNT signaling
TGFB1	Oncogene and Tumor suppressor gene	1		1											TGFB signaling, HIF-1 signaling
TGFBR2	Tumor suppressor gene	1	1										1	1	TGFB signaling
TP53	Tumor suppressor gene	1	1		1	1	1	1	1	1	1	1	1	1	Cell cycle, Transcription
VEGFA	Tumor suppressor gene	1		1	1										HIF-1 signaling, JAK-STAT signaling
VHL	Tumor suppressor gene			1											HIF-1 signaling
WNT1	Oncogene	1						1				1	1		HH signaling, WNT signaling
WNT10A	Oncogene	1						1				1	1		HH signaling, WNT signaling
WNT10B	Oncogene	1						1				1	1		HH signaling, WNT signaling
WNT2	Oncogene	1						1				1	1		HH signaling, WNT signaling
WNT3	Oncogene	1						1				1	1		HH signaling, WNT signaling
WNT5A	Oncogene and Tumor suppressor gene	1						1				1	1		HH signaling, WNT signaling
WNT7A	Tumor suppressor gene	1						1				1	1		HH signaling, WNT signaling
ZBTB16	Oncogene and Tumor suppressor gene									1					Transcription
