# Supplementary material for: Pathway-driven analysis of synthetic lethal interactions in cancer using perturbation screens
Source: Life Sci Alliance. 2023 Oct 20;7(1):e202302268. doi: 10.26508/lsa.202302268 (PMC10589366; doi:10.26508/lsa.202302268)
Supplement: Supplementary file 5 [file LSA-2023-02268_TableS5.xlsx]

## Sheet: pan-cancer
Driver gene

## Sheet: blood
Driver gene

## Sheet: breast
Driver gene

## Sheet: central_nervous_system
Driver gene

## Sheet: colorectal
Driver gene

## Sheet: gastric
Driver gene

## Sheet: kidney
Driver gene

## Sheet: liver
Driver gene

## Sheet: lung
Driver gene

## Sheet: skin
Driver gene

[truncated: 2 more sheets: urinary_tract, uterus]
