# Supplementary material for: Pathway-driven analysis of synthetic lethal interactions in cancer using perturbation screens
Source: Life Sci Alliance. 2023 Oct 20;7(1):e202302268. doi: 10.26508/lsa.202302268 (PMC10589366; doi:10.26508/lsa.202302268)
Supplement: Supplementary file 6 [file LSA-2023-02268_TableS6.xlsx]

## Sheet: TableS6
Cancer type	Spearman correlation (Mut)	Spearman correlation (sMut)	Spearman correlation (WT)	Spearman correlation (pWT)
Blood	0.164466	0.155011	0.115383	0.119919
Breast	0.209011	0.188204	0.150198	0.155933
CNS	0.174961	0.157214	0.110811	0.11007
Colorectal	0.211563	0.206771	0.179825	0.220831
Gastric	0.211793	0.217844	0.156162	0.166009
Kidney	0.207	0.208321	0.126085	0.125252
Liver	0.210686	0.208893	0.11507	0.143134
Lung	0.205313	0.187333	0.109514	0.141237
Pan-cancer	0.209898	0.198967	0.0674999	0.0768482
Pancreas	0.18776	0.170308	0.144639	0.145125
Skin	0.194413	0.189161	0.129587	0.148617
Urinary tract	0.200389	0.178566	0.155321	0.111908
Uterus	0.185258	0.181623	0.124067	0.121858
