# Supplementary material for: Pathway-driven analysis of synthetic lethal interactions in cancer using perturbation screens
Source: Life Sci Alliance. 2023 Oct 20;7(1):e202302268. doi: 10.26508/lsa.202302268 (PMC10589366; doi:10.26508/lsa.202302268)
Supplement: Supplementary file 7 [file LSA-2023-02268_TableS7.xlsx]

## Sheet: CRISPR
Cancer type

## Sheet: shRNA
Cancer type
