# Supplementary material for: Pathway-driven analysis of synthetic lethal interactions in cancer using perturbation screens
Source: Life Sci Alliance. 2023 Oct 20;7(1):e202302268. doi: 10.26508/lsa.202302268 (PMC10589366; doi:10.26508/lsa.202302268)
Supplement: Supplementary file 8 [file LSA-2023-02268_TableS8.xlsx]

## Sheet: TableS8
FDA-approved targeted drug name	FDA-recommended cancer type	Lineage	in PRISM project	Target	FDA-recommended genetic alt
atezolizumab	Bladder	Urinary tract
avelumab	Bladder	Urinary tract
enfortumab vedotin-ejfv	Bladder	Urinary tract
erdafitinib	Bladder	Urinary tract	Yes	FGFR1, FGFR2, FGFR3, FGFR4	FGFR3
nivolumab	Bladder	Urinary tract
pembrolizumab	Bladder	Urinary tract
sacituzumab govitecan-hziy	Bladder	Urinary tract
belzutifan	Brain	Central nervous system
bevacizumab	Brain	Central nervous system
everolimus	Brain	Central nervous system	Yes	MTOR
abemaciclib	Breast	Breast	Yes	CDK4, CDK6
ado-trastuzumab emtansine	Breast	Breast
alpelisib	Breast	Breast	Yes	PIK3CA, PIK3CB, PIK3CD, PIK3CG	PIK3CA
anastrozole	Breast	Breast	Yes	CYP19A1
everolimus	Breast	Breast	Yes	MTOR
exemestane	Breast	Breast	Yes	CYP19A1
fam-trastuzumab deruxtecan-nxki	Breast	Breast
fulvestrant	Breast	Breast	Yes	ESR1, ESR2, GPER1
lapatinib ditosylate	Breast	Breast	Yes	EGFR, ERBB2
letrozole	Breast	Breast	Yes	CYP19A1
margetuximab-cmkb	Breast	Breast
neratinib maleate	Breast	Breast	Yes	EGFR, ERBB2, KDR
olaparib	Breast	Breast	Yes	PARP1, PARP2
palbociclib	Breast	Breast	Yes	CDK4, CDK6
pembrolizumab	Breast	Breast
pertuzumab	Breast	Breast
pertuzumab, trastuzumab, and hyaluronidase-zzxf	Breast	Breast
ribociclib	Breast	Breast	Yes	CDK4, CDK6
sacituzumab govitecan-hziy	Breast	Breast
talazoparib tosylate	Breast	Breast	Yes	PARP2
tamoxifen citrate	Breast	Breast	Yes	EBP, ESR1, ESR2, GPER1, PRKCA, PRKCB, PRKCD, PRKCE, PRKCG, PRKCI, PRKCQ, PRKCZ
toremifene	Breast	Breast	Yes	ESR1
trastuzumab	Breast	Breast
tucatinib	Breast	Breast	Yes	ERBB2
bevacizumab	Colorectal	Colorectal
cetuximab	Colorectal	Colorectal
encorafenib	Colorectal	Colorectal
ipilimumab	Colorectal	Colorectal
nivolumab	Colorectal	Colorectal
panitumumab	Colorectal	Colorectal
pembrolizumab	Colorectal	Colorectal
ramucirumab	Colorectal	Colorectal
regorafenib	Colorectal	Colorectal	Yes	ABL1, BRAF, DDR2, EPHA2, FGFR1, FGFR2, FLT1, FLT4, FRK, KDR, KIT, MAPK11, NTRK1, PDGFRA, PDGFRB, RAF1, RET, TEK
ziv-aflibercept	Colorectal	Colorectal
dostarlimab-gxly	Endometrial	Uterus
lenvatinib mesylate	Endometrial	Uterus	Yes	FLT4, KDR
pembrolizumab	Endometrial	Uterus
avelumab	Kidney	Kidney
axitinib	Kidney	Kidney	Yes	CSF1, FLT1, FLT4, KDR, PLK4
belzutifan	Kidney	Kidney
bevacizumab	Kidney	Kidney
cabozantinib-s-malate	Kidney	Kidney	Yes	KDR, MET
everolimus	Kidney	Kidney	Yes	MTOR
ipilimumab	Kidney	Kidney
lenvatinib mesylate	Kidney	Kidney	Yes	FLT4, KDR
nivolumab	Kidney	Kidney
pazopanib hydrochloride	Kidney	Kidney	Yes	CSF1R, FGF1, FGFR1, FGFR3, FLT1, FLT4, ITK, KDR, KIT, PDGFRA, PDGFRB, SH2B3
pembrolizumab	Kidney	Kidney
sorafenib tosylate	Kidney	Kidney	Yes	BRAF, DDR2, FGFR1, FLT1, FLT3, FLT4, KDR, KIT, PDGFRB, RAF1, RET
sunitinib malate	Kidney	Kidney	Yes	CSF1R, FGFR1, FLT1, FLT3, FLT4, KDR, KIT, PDGFRA, PDGFRB, RET
temsirolimus	Kidney	Kidney	Yes	MTOR
tivozanib hydrochloride	Kidney	Kidney	Yes	FLT1, FLT4, KDR, KIT, PDGFRA, PDGFRB
acalabrutinib	Leukemia	Blood	Yes	BTK
alemtuzumab	Leukemia	Blood
asciminib hydrochloride	Leukemia	Blood
avapritinib	Leukemia	Blood
blinatumomab	Leukemia	Blood
bosutinib	Leukemia	Blood	Yes	ABL1, BCR, CAMK1D, CAMK2G, CDK2, FRK, FYN, HCK, LYN, MAP2K1, MAP2K2, MAP3K2, MAP4K5, SRC, STK10, STK24, STK4, TNK2, TXK
brexucabtagene autoleucel	Leukemia	Blood
dasatinib	Leukemia	Blood	Yes	ABL1, ABL2, BLK, EPHA2, FGR, FRK, FYN, HCK, KIT, LCK, LYN, PDGFRB, SRC, SRMS, STAT5B, YES1
duvelisib	Leukemia	Blood
enasidenib mesylate	Leukemia	Blood	Yes	IDH1	IDH2
gemtuzumab ozogamicin	Leukemia	Blood
gilteritinib fumarate	Leukemia	Blood	Yes	FLT3	FLT3
glasdegib maleate	Leukemia	Blood	Yes	SMO
ibrutinib	Leukemia	Blood	Yes	BLK, BMX, BTK
idelalisib	Leukemia	Blood	Yes	PIK3CA, PIK3CB, PIK3CD, PIK3CG
imatinib mesylate	Leukemia	Blood	Yes	ABL1, CSF1R, DDR1, KIT, NTRK1, PDGFRA, PDGFRB, RET	KIT
inotuzumab ozogamicin	Leukemia	Blood
ivosidenib	Leukemia	Blood
midostaurin	Leukemia	Blood	Yes	FLT3, PRKCG	FLT3
moxetumomab pasudotox-tdfk	Leukemia	Blood
nilotinib	Leukemia	Blood	Yes	ABL1, KIT
obinutuzumab	Leukemia	Blood
ofatumumab	Leukemia	Blood
pemigatinib	Leukemia	Blood
ponatinib hydrochloride	Leukemia	Blood	Yes	ABL1, BCR, FGFR1, FGFR2, FGFR3, FGFR4, FLT3, KDR, KIT, LCK, LYN, PDGFRA, RET, SRC, TEK	BCR
rituximab	Leukemia	Blood
rituximab and hyaluronidase human	Leukemia	Blood
tagraxofusp-erzs	Leukemia	Blood
tisagenlecleucel	Leukemia	Blood
tretinoin	Leukemia	Blood
venetoclax	Leukemia	Blood	Yes	BCL2
atezolizumab	Liver	Liver
bevacizumab	Liver	Liver
cabozantinib-s-malate	Liver	Liver	Yes	KDR, MET
durvalumab	Liver	Liver
futibatinib	Liver	Liver
infigratinib phosphate	Liver	Liver
ipilimumab	Liver	Liver
ivosidenib	Liver	Liver
lenvatinib mesylate	Liver	Liver	Yes	FLT4, KDR
nivolumab	Liver	Liver
pembrolizumab	Liver	Liver
pemigatinib	Liver	Liver
ramucirumab	Liver	Liver
regorafenib	Liver	Liver	Yes	ABL1, BRAF, DDR2, EPHA2, FGFR1, FGFR2, FLT1, FLT4, FRK, KDR, KIT, MAPK11, NTRK1, PDGFRA, PDGFRB, RAF1, RET, TEK
sorafenib tosylate	Liver	Liver	Yes	BRAF, DDR2, FGFR1, FLT1, FLT3, FLT4, KDR, KIT, PDGFRB, RAF1, RET
tremelimumab-actl	Liver	Liver
afatinib dimaleate	Lung	Lung	Yes	EGFR, ERBB2, ERBB4	EGFR
alectinib	Lung	Lung	Yes	ALK, MET
amivantamab-vmjw	Lung	Lung
atezolizumab	Lung	Lung
bevacizumab	Lung	Lung
brigatinib	Lung	Lung	Yes	ALK, EGFR
capmatinib hydrochloride	Lung	Lung
cemiplimab-rwlc	Lung	Lung
ceritinib	Lung	Lung	Yes	ALK, FLT3, IGF1R, INSR, TSSK1B
crizotinib	Lung	Lung	Yes	ALK, MET
dabrafenib mesylate	Lung	Lung	Yes	BRAF, LIMK1, NEK11, RAF1, SIK1	BRAF
dacomitinib	Lung	Lung	Yes	EGFR, ERBB2, ERBB4	EGFR
durvalumab	Lung	Lung
entrectinib	Lung	Lung	Yes	ALK, NTRK1, NTRK2, NTRK3, ROS1
erlotinib hydrochloride	Lung	Lung	Yes	EGFR, NR1I2	EGFR
fam-trastuzumab deruxtecan-nxki	Lung	Lung
gefitinib,	Lung	Lung	Yes	EGFR
ipilimumab	Lung	Lung
lorlatinib	Lung	Lung	Yes	ALK	EGFR
mobocertinib succinate	Lung	Lung
necitumumab	Lung	Lung
nivolumab	Lung	Lung
osimertinib mesylate	Lung	Lung	Yes	EGFR	EGFR
pembrolizumab	Lung	Lung
pralsetinib	Lung	Lung
ramucirumab	Lung	Lung
selpercatinib	Lung	Lung
sotorasib	Lung	Lung
tepotinib hydrochloride	Lung	Lung
trametinib dimethyl sulfoxide	Lung	Lung	Yes	MAP2K1, MAP2K2	BRAF
tremelimumab-actl	Lung	Lung
dinutuximab	Neuroblastoma	Central nervous system
naxitamab-gqgk	Neuroblastoma	Central nervous system
belzutifan	Pancreatic	Pancreas
erlotinib hydrochloride	Pancreatic	Pancreas	Yes	EGFR, NR1I2
everolimus	Pancreatic	Pancreas	Yes	MTOR
olaparib	Pancreatic	Pancreas	Yes	PARP1, PARP2
sunitinib malate	Pancreatic	Pancreas	Yes	CSF1R, FGFR1, FLT1, FLT3, FLT4, KDR, KIT, PDGFRA, PDGFRB, RET
abiraterone acetate	Prostate	Prostate	Yes	CYP11B1, CYP17A1
apalutamide	Prostate	Prostate	Yes
cabazitaxel	Prostate	Prostate	Yes	TUBA4A, TUBB, TUBB1
darolutamide	Prostate	Prostate
enzalutamide	Prostate	Prostate	Yes	AR
lutetium Lu 177 vipivotide tetraxetan	Prostate	Prostate
olaparib	Prostate	Prostate	Yes	PARP1, PARP2
radium 223 dichloride	Prostate	Prostate
rucaparib camsylate	Prostate	Prostate	Yes	PARP1, PARP2
alitretinoin	Skin	Skin
atezolizumab	Skin	Skin
avelumab	Skin	Skin
binimetinib	Skin	Skin
cemiplimab-rwlc	Skin	Skin
cobimetinib fumarate	Skin	Skin	Yes		BRAF
dabrafenib mesylate	Skin	Skin	Yes	BRAF, LIMK1, NEK11, RAF1, SIK1	BRAF
encorafenib	Skin	Skin
ipilimumab	Skin	Skin
nivolumab	Skin	Skin
nivolumab and relatlimab-rmbw	Skin	Skin
pembrolizumab	Skin	Skin
sonidegib	Skin	Skin	Yes	SMO
tebentafusp-tebn	Skin	Skin
trametinib dimethyl sulfoxide	Skin	Skin	Yes	MAP2K1, MAP2K2	BRAF
vismodegib	Skin	Skin	Yes	SMO
vemurafenib	Skin	Skin	Yes	BRAF, RAF1	BRAF
dabrafenib mesylate	Pan-cancer	Pan-cancer	Yes	BRAF, LIMK1, NEK11, RAF1, SIK1	BRAF
dostarlimab-gxly	Pan-cancer	Pan-cancer
entrectinib	Pan-cancer	Pan-cancer	Yes	ALK, NTRK1, NTRK2, NTRK3, ROS1
larotrectinib sulfate	Pan-cancer	Pan-cancer
pembrolizumab	Pan-cancer	Pan-cancer
selpercatinib	Pan-cancer	Pan-cancer
trametinib dimethyl sulfoxide	Pan-cancer	Pan-cancer	Yes	MAP2K1, MAP2K2	BRAF
fam-trastuzumab deruxtecan-nxki	Gastric	Gastric
nivolumab	Gastric	Gastric
pembrolizumab	Gastric	Gastric
ramucirumab	Gastric	Gastric
trastuzumab	Gastric	Gastric
cabozantinib-s-malate	Thyroid	Thyroid	Yes	KDR, MET
dabrafenib mesylate	Thyroid	Thyroid	Yes	BRAF, LIMK1, NEK11, RAF1, SIK1	BRAF
lenvatinib mesylate	Thyroid	Thyroid	Yes	FLT4, KDR
pralsetinib	Thyroid	Thyroid
selpercatinib	Thyroid	Thyroid
sorafenib tosylate	Thyroid	Thyroid	Yes	BRAF, DDR2, FGFR1, FLT1, FLT3, FLT4, KDR, KIT, PDGFRB, RAF1, RET
trametinib dimethyl sulfoxide	Thyroid	Thyroid	Yes	MAP2K1, MAP2K2	BRAF
vandetanib	Thyroid	Thyroid	Yes	EGFR, EPHA1, EPHA10, EPHA2, EPHA3, EPHA4, EPHA5, EPHA6, EPHA7, EPHA8, EPHB1, EPHB2, EPHB3, EPHB4, EPHB6, ERBB2, ERBB3, ERBB4, FLT1, FLT4, KDR, PTK6, RET, SRC, TEK, VEGFA
