# Supplementary material for: Pathway-driven analysis of synthetic lethal interactions in cancer using perturbation screens
Source: Life Sci Alliance. 2023 Oct 20;7(1):e202302268. doi: 10.26508/lsa.202302268 (PMC10589366; doi:10.26508/lsa.202302268)
Supplement: Supplementary file 10 [file LSA-2023-02268_TableS10.xlsx]

## Sheet: TableS10
Drug name	FDA-recommended cancer type	Mut-pvalue	WT-pvalue	pWt-pvalue	Mut-FDR	WT-FDR	pWt-FDR	FDA-recommended genetic alt	Drug target
cobimetinib fumarate	Skin	1.6999e-15	5.48814e-09	0.0578173	4.62738e-13	4.49493e-08	0.128849	BRAF
dabrafenib mesylate	Pan-cancer	1.34779e-14	0.0270172	0.133182	6.15603e-13	0.0316456	0.153539	BRAF	BRAF, LIMK1, NEK11, RAF1, SIK1
vemurafenib	Skin	3.04459e-13	0.796225	0.573676	6.01618e-11	0.850507	0.712739	BRAF	BRAF, RAF1
dabrafenib mesylate	Skin	1.74199e-12	0.0807676	0.0310578	3.01535e-10	0.133505	0.0769019	BRAF	BRAF, LIMK1, NEK11, RAF1, SIK1
trametinib dimethyl sulfoxide	Skin	5.79102e-10	7.55255e-09	0.020679	5.91766e-08	6.04683e-08	0.0547823	BRAF	MAP2K1, MAP2K2
trametinib dimethyl sulfoxide	Pan-cancer	2.23326e-08	2.86922e-13	0.734319	4.57503e-07	5.46895e-13	0.756283	BRAF	MAP2K1, MAP2K2
dacomitinib	Lung	0.00460888	0.000452678	0.974876	0.0520241	0.000902615	0.980577	EGFR	EGFR, ERBB2, ERBB4
alpelisib	Breast	0.00473016	0.0374469	0.572846	0.0791803	0.0921192	0.730151	PIK3CA	PIK3CA, PIK3CB, PIK3CD, PIK3CG
dabrafenib mesylate	Thyroid	0.00729072	0.209606	0.500458	0.107201	0.484777	0.794592	BRAF	BRAF, LIMK1, NEK11, RAF1, SIK1
afatinib dimaleate	Lung	0.00975535	0.000681488	0.826343	0.0961554	0.00132436	0.861251	EGFR	EGFR, ERBB2, ERBB4
erlotinib hydrochloride	Lung	0.0328619	0.00323373	0.393479	0.245383	0.00564628	0.471288	EGFR	EGFR, NR1I2
osimertinib mesylate	Lung	0.0359764	9.77807e-06	0.139451	0.262005	2.4562e-05	0.195451	EGFR	EGFR
lorlatinib	Lung	0.40992	0.89045	0.790775	1	0.908	0.83172	EGFR	ALK
trametinib dimethyl sulfoxide	Thyroid	0.444909	0.22947	0.154637	1	0.509985	0.470973	BRAF	MAP2K1, MAP2K2
